# Supplementary material for: Targeting the PDK1/c‐Myc/SOX10 Signaling in Oligodendrocytes Alleviates Neuropathic Pain
Source: Adv Sci (Weinh). 2026 Apr 16;13(39):e16426. doi: 10.1002/advs.202516426 (PMC13334879; doi:10.1002/advs.202516426)
Supplement: Supplementary file 2 — Supporting File 2: advs75281‐sup‐0002‐Data.zip. [file ADVS-13-e16426-s002.zip]

Archive with 10 entries (10 files):
- Figure.S4.tif
- Figure.S5.tif
- Figure.S6.tif
- Figure.S7.tif
- Figure.S8.tif
- Figure.S9.tif
- Supporting Information 2_All Original Western Blot Images.pdf
- Figure.S1.tif
- Figure.S2.tif
- Figure.S3.tif
